# Supplementary material for: Adjuvant Therapy with Budesonide Post-Kasai Reduces the Need for Liver Transplantation in Biliary Atresia
Source: J Clin Med. 2021 Dec 9;10(24):5758. doi: 10.3390/jcm10245758 (PMC8704494; doi:10.3390/jcm10245758)
Supplement: Supplementary file 1 [file jcm-10-05758-s001.zip]

Archive with 1 entries (1 files):
- jcm-1485001-supplementary.pdf
